# Supplementary material for: Transcriptome Analysis of Colletotrichum fructicola Infecting Camellia oleifera Indicates That Two Distinct Geographical Fungi Groups Have Different Destructive Proliferation Capacities Related to Purine Metabolism
Source: Plants (Basel). 2021 Dec 5;10(12):2672. doi: 10.3390/plants10122672 (PMC8708221; doi:10.3390/plants10122672)
Supplement: Supplementary file 1 [file plants-10-02672-s001.zip]

Archive with 2 entries (2 files):
- plants-1401280 - supplementary materials 2.pdf
- plants-1401280 - Table S1.pdf
